# Supplementary material for: Characterization of defense responses against bacterial pathogens in duckweeds lacking EDS1
Source: New Phytol. 2022 Sep 25;236(5):1838–55. doi: 10.1111/nph.18453 (PMC9828482; doi:10.1111/nph.18453)
Supplement: Supplementary file 3 — Table S1 Genome assembly statistics for Landoltia punctata 5635 genome and proteome Busco scores. Table S2 Table of common name and duckweed gene IDs homologous to Arabidopsis thaliana disease marker genes. Table S3 Copy number of orthologs/homologs of immune associated genes. Table S4 Table of Spirodela polyrhiza homologs to Arabidopsis immunity genes. Table S5 Syndrome prevalence upon pathogen treatment of Lemnaceae species. Table S6 Log2 fold change of JAZ domain‐containing Spirodela polyrhiza genes. Table S7 Log2 fold change of WRKY domain‐containing Spirodela polyrhiza genes. Table S8 Log2 fold change of MiAMP1 domain‐containing Spirodela polyrhiza genes. Table S9 Log2 fold change of NB‐ARC domain‐containing Spirodela polyrhiza genes. Table S10 Log2 fold change of JAZ domain‐containing Landoltia punctata genes. Table S11 Log2 fold change of WRKY domain‐containing Landoltia punctata genes. Table S12 Log2 fold change NBARC domain‐containing genes Landoltia punctata. Table S13 Log2 fold change MiAMP1 domain‐containing genes Landoltia punctata. Table S14 Orthologs to Arabidopsis thaliana marker genes that are significantly upregulated upon Pst treatment log2FC > 0.75 FDR < 0.05 in either Spirodela polyrhiza or Landoltia punctata. Table S15 Homologs to Arabidopsis thaliana marker genes that are significantly upregulated upon Pst treatment log2FC > 1 FDR < 0.05. Table S16 Table of duckweed genes homologous of Arabidopsis thaliana salicylic acid responsive genes. Table S17 Log2 fold change of Spirodela polyrhiza genes homologous to Arabidopsis thaliana salicylic acid responsive genes. Table S18 Log2 fold change of Landoltia punctata genes homologs to Arabidopsis thaliana salicylic acid responsive genes. Table S19 Orthogroups upregulated in Landoltia punctata and Spirodela polyrhiza after Pst DC3000 treatment. Table S20 Log2 fold change of rice genes homologous to pathogen upregulated duckweed genes. Please note: Wiley Blackwell are not responsible for the content or f [file NPH-236-1838-s001.xlsx]

## Sheet: Title Page
New Phytologist Supplementary tables
Article title: Characterization of defense responses against bacterial pathogens in duckweeds lacking EDS1.
Authors: Baggs E.L, Tiersma M.B , Abramson B.W , Michael T.P and Krasileva K.V
Article acceptance date: 19 August 2022

## Sheet: Table S1
Table. S1 - Genome assembly statistics for Landoltia punctata clone 5635 and BUSCO scores for proteomes used.
Assembly statistic	Lp5635 (DWC138)	A. thaliana	S. lycopersicum	O.sativa	S. polyrhiza	W. australiana	C. esculenta N	C. esculenta S
Genome size prediction Kmer (bp)	0.397
High copy repeats Kmer (%)	20
Genome assembky size (bp)	444035279
Total contogs (#)	718852
Longest contig (bp)	127441
N50 contig length (bp)	7186
N50 contig length (#)	14182
Protein coding genes (#)	28509
Repeat content (%)	48
Annotation statistics
Complete BUSCO	1162	1603	1484	1482	1316	1368	1042	1355
Complete single copy BUSCO	1143	1590	1459	1449	1297	1347	1002	1272
Complete duplicated BUSCO	19	13	25	33	19	21	38	83
Fragmented BUSCO	220	4	81	78	186	108	295	158
Missing BUSCO	232	7	49	54	112	138	277	101
Total BUSCOs searched	1614	1614	1614	1614	1614	1614	1614	1614

## Sheet: Table S2
Table S2 - Identification of homologs for transcriptomic analysis between A. thaliana, S. polyrhiza and L. punctata.
NA - No homolog found
Table. S13a
PTI markers from Boudsocq M, Willmann MR, McCormack M, Lee H, Shan L, He P, Bush J, Cheng SH, Sheen J. Differential innate immune signalling via Ca(2+) sensor protein kinases. Nature. 2010 Mar 18;464(7287):418-22. doi: 10.1038/nature08794. Epub 2010 Feb 17. PMID: 20164835; PMCID: PMC2841715.
Symbol	ATG Code	Spirodela gene id	Spirodela gene id	Spirodela gene id	Spirodela gene id	Arabidopsis thaliana - Spirodela polyrhiza orthogroup relationship	Landolita GID	Landolita GID	Landolita GID	Landolita GID	Landolita GID	Spirodela polyrhiza - Landolita punctata orthogroup relationship	Arabidopsis thaliana - Landolita punctata orthogroup relationship
AT2G22500	AT2G22500	Spipo11G0024000				M-1	DWC138.a01.4445.g060_p1					M-1	M-1
ZAT10	AT1G27730	Spipo24G0006700	Spipo2G0097600			M-M	DWC138.a01.5925.g010_p1	DWC138.a01.699.g030_p1				M-M	M-M
ZAT12	AT5G59820	Spipo6G0070100				M-1	NA
PER4	AT1G14540	Spipo3G0001300	Spipo6G0060200	Spipo6G0060300		Homolog	NA
CYP81F2	AT5G57220	Spipo0G0065800	Spipo0G0065700	Spipo2G0086700		Homolog	NA
CYP71A12	AT2G30750	Spipo3G0005000	Spipo2G0086700			Homolog	NA
FRK1	AT2G19190	Spipo18G0005100				Homolog	NA
AT2G26560	AT2G26560	X	X	X			DWC138.a01.10012.g010_p1	DWC138.a01.7212.g010_p1	DWC138.a01.5426.g020_p1	DWC138.a01.3130.g010_p1		M-M	M-M
RBOHD	AT5G47910	Spipo4G0030000				1-1	DWC138.a01.2391.g010_p1	DWC138.a01.4416.g040_p1	DWC138.a01.3122.g010_p1			M-M	M-M
PHI1	AT2G21870	Spipo13G0003300				1-1	NA
NHL10	AT2G35980	Spipo0G0190900				1-1	DWC138.a01.1040.g010_p1	DWC138.a01.4708.g060_p1	DWC138.a01.4708.g050_p1			M-M	M-M
Table. S13b
Cell death markers from Robust transcriptional indicators of plant immune cell death revealed by spatio-temporal transcriptome analyses Jose Salguero-Linares, Irene Serrano, Nerea Ruiz-Solani, Marta Salas-Gómez, Ujjal Jyoti Phukan, Victor Manuel González, Martí Bernardo-Faura, Marc Valls, David Rengel, Nuria S. Coll
AT1G30270	CIPK23	Spipo32G0011500				1-1	DWC138.a01.10168.g010_p1	DWC138.a01.2057.g030_p1				M-M	M-M
AT1G79710		Spipo12G0048700				?	DWC138.a01.2130.g020_p1					1-1	M-1
AT4G18050	PGP9	x	x	x	x	x	DWC138.a01.15940.g010_p1	DWC138.a01.6597.g010_p1	DWC138.a01.2608.g010_p1	DWC138.a01.18044.g010_p1		M-M	M-M
AT1G78380	GSTU19	Spipo3G0015200	Spipo3G0015300	Spipo3G0022500		?	DWC138.a01.14132.g010_p1	DWC138.a01.16814.g010_p1				NA	M-M
AT4G24160		Spipo16G0022500				1-1	DWC138.a01.11509.g010_p1					1-1	1-1
AT5G18480	IPUT1	Spipo16G0053300				1-1	DWC138.a01.65482.g010_p1					1-1	1-1
AT4G30390		Spipo4G0044100				1-1	DWC138.a01.177.g050_p1					1-1	1-1
AT5G54650	FH5	Spipo24G0006200				?	DWC138.a01.1505.g010_p1	DWC138.a01.168.g050_p1				M-M	M-M
AT5G16910	CSLD2	Spipo5G0067200	Spipo17G0000100	Spipo10G0019400		M-1	DWC138.a01.23493.g010_p1	DWC138.a01.55751.g010_p1	DWC138.a01.486.g010_p1	DWC138.a01.3310.g010_p1	DWC138.a01.2616.g010_p1	M-M	M-M
AT5G20000	RPT6B	Spipo14G0001600	Spipo13G0013000			M-1	DWC138.a01.5287.g020_p1					M-1	M-M
AT2G36580		Spipo13G0000700				M-1	DWC138.a01.2963.g040_p1					M-1	1-1
AT5G56350		Spipo16G0033500	Spipo1G0040900			?	DWC138.a01.382.g020_p1	DWC138.a01.3964.g010_p1				M-M	NA
AT5G17760		Spipo12G0053900				Homolog	NA
Table. S13c
PTI markers from Bjornson, M., Pimprikar, P., Nürnberger, T. et al. The transcriptional landscape of Arabidopsis thaliana pattern-triggered immunity. Nat. Plants 7, 579–586 (2021). https://doi.org/10.1038/s41477-021-00874-5
ATG code	Symbol	Spirodela gene id	Spirodela gene id	Spirodela gene id	Spirodela gene id	Arabidopsis thaliana - Spirodela polyrhiza orthogroup relationship	Landolita GID	Landolita GID	Landolita GID	Landolita GID	Landolita GID	Spirodela polyrhiza - Landolita punctata orthogroup relationship	Arabidopsis thaliana - Landolita punctata orthogroup relationship
AT2G29100	GLR2.9	Spipo12G0052500	Spipo7G0047500	Spipo12G0052600	Spipo8G0005400	M-M	DWC138.a01.1401.g010_p1	DWC138.a01.150.g020_p1				M-M	M-M
AT1G36640	CIR1	x				x	NA
AT4G13510	AMT1;1	Spipo1G0011000	Spipo11G0061300			M-M	DWC138.a01.18464.g010_p1	DWC138.a01.3011.g010_p1				M-M	M-M
AT1G66460	CIR2	Spipo15G0026300				M-1	DWC138.a01.3417.g010_p1	DWC138.a01.9180.g020_p1				M-M	M-M
AT4G14400	ACD6	X				X	NA
AT4G19520	CIR3	X				X	NA
AT4G23250	CRK17	Spipo1G0123800				1-1	NA
AT1G51900	IST1-LIKE 12	X				X	NA
AT5G45000	CIR4	X				X	NA
AT3G44350	NAC061	Spipo0G0001900				M-1	NA
AT2G20150	CIR5	X				X	NA
AT5G05290	EXPA2	Spipo22G0026300				M-1	DWC138.a01.1628.g010_p1	DWC138.a01.893.g020_p1	DWC138.a01.28231.g010_p1	DWC138.a01.19607.g020_p1		M-M	M-M
AT1G10417	CIR6	Spipo3G0095400				1-1	DWC138.a01.2405.g020_p1					1-1	1-1
AT1G11310	MLO2	Spipo1G0035100				M-1	DWC138.a01.2754.g040_p1					1-1	M-1
AT5G24240	ATPI4Kγ3	Spipo26G0028000				M-1	NA
AT5G57480	CIR7	Spipo12G0053900				M-1	DWC138.a01.3614.g010_p1					1-1	M-1
AT1G64400	LACS3	Spipo18G0011700				M-1	DWC138.a01.2938.g080_p1	DWC138.a01.9208.g010_p1	DWC138.a01.30566.g010_p1			M-M	M-M
AT1G72000	A/N-InvF	Spipo13G0010800	Spipo7G0042700	Spipo4G0116600		M-M	DWC138.a01.4635.g020_p1	DWC138.a01.6179.g020_p1	DWC138.a01.4789.g020_p1			M-M	M-M
AT4G34460	AGB1	Spipo2G0103700	Spipo9G0022100			1-M	DWC138.a01.11813.g020_p1	DWC138.a01.1896.g020_p1				M-M	1-M
AT1G28390	CIR8	Spipo22G0001800				M-1	DWC138.a01.16403.g010_p1					1-1	M-1
AT4G26930	MYB97	Spipo7G0024200				M-1	DWC138.a01.22929.g020_p1	DWC138.a01.48080.g010_p1				M-M	M-M
AT2G25470	RLP21	Spipo31G0007300	Spipo31G0007200			M-M	NA
AT4G00955	WAKL10	Spipo0G0093800				M-1	NA
AT2G22890	FAD4L2	Spipo8G0007600				M-1	DWC138.a01.4961.g020_p1					1-1	M-1
AT1G50180	CIR9	Spipo19G0036300				1-1	NA
AT4G13420	HAK5	Spipo20G0001300				1-1	DWC138.a01.2763.g010_p1					M-1	1-1
AT2G29120	GLR2.7	Spipo12G0052500	Spipo7G0047500	Spipo12G0052600	Spipo8G0005400	M-M	DWC138.a01.1401.g010_p1	DWC138.a01.150.g020_p1				M-M	M-M
AT5G24090	CHIA	Spipo3G0068600	Spipo3G0068500			1-M	DWC138.a01.10037.g010_p1	DWC138.a01.9405.g010_p1	DWC138.a01.70628.g010_p1	DWC138.a01.33303.g010_p1	DWC138.a01.21260.g010_p1	M-M	M-M
AT5G13550	SULTR4;1	Spipo23G0026400				M-1	DWC138.a01.15868.g010_p1	DWC138.a01.6812.g010_p1				1-M	M-M
AT1G69523	CIR10	Spipo4G0052500				M-1	DWC138.a01.5290.g010_p1					1-1	M-1
AT1G08250	ADT6	Spipo0G0009900	Spipo9G0033400			M-M	DWC138.a01.5169.g020_p1	DWC138.a01.922.g010_p1				M-M	M-M
AT5G54140	ILL3	Spipo15G0024600				M-1	NA
AT1G03730	CIR11	x				X	DWC138.a01.33077.g010_p1						M-1
AT5G48550	CIR12	x				x	NA
AT4G22030	CIR13	Spipo0G0149500				M-1	DWC138.a01.52859.g010_p1					1-1	M-1
AT3G57210	CIR14	x				x	NA
AT4G30500	CIR15	Spipo28G0013600				M-1	DWC138.a01.48262.g010_p1					1-1	M-1
AT5G40910	CIR16	X				X	NA
Table. S13d
Pathogen response markers from general literatyre search
ATG code	Symbol	Spirodela gene id	Spirodela gene id	Spirodela gene id	Spirodela gene id	Arabidopsis thaliana - Spirodela polyrhiza orthogroup relationship	Landolita GID	Landolita GID	Landolita GID	Landolita GID	Landolita GID	Spirodela polyrhiza - Landolita punctata orthogroup relationship	Arabidopsis thaliana - Landolita punctata orthogroup relationship
TIR-2-NB	AT5G56220	Spipo12G0024400				1-1	DWC138.a01.8465.g010_p1					1-1	1-1
EDR1	AT1G08720	Spipo2G0013400	Spipo9G0004900	Spipo4G0007300		1-1	DWC138.a01.11994.g010_p1	DWC138.a01.5279.g050_p1	DWC138.a01.5279.g030_p1			M-M	M-M
EDS5	AT4G39030	Spipo17G0013300				1-M	DWC138.a01.34501.g010_p1					1-M	1-1
SID2	AT1G74710	Spipo8G0033400				M-1	DWC138.a01.9102.g010_p1					1-1	M-1
LSD1	AT4G20380	Spipo5G0038000				1-1	DWC138.a01.387.g080_p1					1-1	1-1
MOS2	AT1G33520	Spipo21G0043400				1-1	DWC138.a01.3790.g020_p1					1-1	M-1
SNC4/ SVL2	AT1G66980	Spipo5G0017000	Spipo0G0147700	Spipo28G0003400		M-M	DWC138.a01.4914.g010_p1					1-1	M-1
SNC2	AT4G18760	Spipo19G0006200				M-1	DWC138.a01.17430.g020_p1					M-1	M-1
SNI1	AT4G18470	Spipo20G0037800				1-1	DWC138.a01.4581.g010_p1					1-1	1-1
BOP2	AT2G41370/ AT3G57130.	Spipo3G0053800	Spipo6G0005500			M-M	DWC138.a01.1580.g010_p1	DWC138.a01.604.g020_p1				M-M	1-M
SAGT1	AT2G43820.1	Spipo2G0055100				M-1	NA
NPR3/4	AT4G19660/ AT5G45110.1	Spipo0G0040600				M-1	DWC138.a01.2667.g020_p1					1-1	M-1
Feronia	AT3G51550.1	Spipo3G0007300	Spipo3G0007100			1-M	DWC138.a01.421.g060_p1	DWC138.a01.818.g020_p1				M-M	1-M
Bak1	AT4G33430	Spipo15G0004800				Homolog	DWC138.a01.5408.g010_p1					1-1	M-1
BRI1	AT4G39400.1	Spipo21G0015200	Spipo14G0003200			1-M	DWC138.a01.1347.g010_p1					M-1	M-1
FLS2	AT5G46330.1	Spipo5G0036600				1-1	NA
PBS1	AT5G13160	Spipo3G0040700				Homolog	DWC138.a01.4869.g010_p1					NA	1-1
PUB13	AT3G46510	Spipo23G0020200	Spipo6G0071200			1-M	DWC138.a01.5292.g010_p1					M-1	1-1
MKK4	AT1G51660	Spipo12G0053200				M-1	DWC138.a01.11663.g020_p1	DWC138.a01.2348.g010_p1				M-M	M-M
PAL1	AT2G37040	Spipo1G0003500	Spipo11G0025500			M-M	DWC138.a01.1276.g010_p1	DWC138.a01.4946.g030_p1				M-M	M-M
CPR5	AT5G64930	Spipo4G0007800				1-1	DWC138.a01.3248.g010_p1					1-1	1-1
RIN4	AT3G25070	Spipo5G0027900				1-1	NA
PBL9	AT1G07570	Spipo23G0016900	Spipo29G0024900			M-M	DWC138.a01.12662.g020_p1	DWC138.a01.332.g030_p1	DWC138.a01.13672.g020_p1			M-M	M-M
MPK4	AT4G01370	Spipo11G0021200				M-1	DWC138.a01.1177.g040_p1	DWC138.a01.3251.g070_p1	DWC138.a01.19702.g010_p1			M-M	M-M
FMO1	AT1G19250	Spipo0G0136900, Spipo2G0031100				M-1	DWC138.a01.10105.g020_p1					1-1	M-1
MC1	AT1G02170	Spipo30G0002000				1-1	DWC138.a01.2424.g020_p1					1-1	1-1
MC4	AT1G79340	Spipo7G0026300				M-1	DWC138.a01.3049.g010_p1					1-1	M-1
VIP1	AT1G43700	Spipo13G0007200				1-1	DWC138.a01.8247.g050_p1					1-1	1-1
DTX42	AT1G51340	Spipo24G0014600				M-1	DWC138.a01.3763.g010_p1					M-1	1-1
DTX46	AT2G21340	Spipo17G0013300				M-1	DWC138.a01.34501.g010_p1					1-1	M-1
AIG1	AT1G33960	Spipo4G0074300				M-1	DWC138.a01.2525.g060_p1					M-1	M-1
PR3 (Chitinases)	AT3G12500	Spipo1G0075700	Spipo1G0075400	Spipo1G0075500		1-M	DWC138.a01.1407.g020_p1	DWC138.a01.8242.g010_p1	DWC138.a01.6618.g010_p1	DWC138.a01.17574.g010_p1		M-M	M-M
Actin	AT5G09810	Spipo21G0004900				1-1
Ubiquilin	AT4G05320	Spipo1G0122100				1-1
GAPDH	AT1G42970	Spipo1G0054300				1-1
Elongation factor 1 alpha	AT3G13920	Spipo5G0068500	Spipo10G0048300	Spipo12G0000900		M-M
TUB	AT2G29550	Spipo11G0053100	Spipo23G0008500	Spipo6G0075800		M-M
SDG8	AT1G77300	Spipo13G0012700				1-1	DWC138.a01.1290.g010_p1	DWC138.a01.89.g010_p1				1-M	1-M
RAR1	AT5G51700	Spipo1G0106400				1-1	DWC138.a01.3845.g010_p1					1-1	1-1
RIPK	At2g05940	Spipo11G0026700				M-1	DWC138.a01.15882.g010_p1	DWC138.a01.565.g020_p1	DWC138.a01.44854.g010_p1	DWC138.a01.18969.g030_p1		M-M	M-M
BIK1	AT2G39660	Spipo23G0016900	Spipo29G0024900			Homolog	NA
EFR	AT5G20480.1	Spipo1G005200				M-1	DWC138.a01.20596.g010_p1	DWC138.a01.352.g010_p1					1-M
BSK7	AT5G41260.1	Spipo1G0032100				M-1	DWC138.a01.1531.g060_p1					1-1	M-1
CERK1	AT3G21630	Spipo4G0065000				1-1	NA
WRKY41	AT4G11070	Spipo8G0045500				M-1	NA
WRKY70	AT3G56400	Spipo3G0006000	Spipo29G0013300			M_M	DWC138.a01.33093.g010_p1					1-1	M-1
WRKY33	AT2G38470	Spipo29G0015400				1-1	DWC138.a01.1150.g020_p1	DWC138.a01.8550.g010_p1				1-1	M-M
WRKY60	AT2G25000	Spipo12G0044700				M-1	NA
ROC1	AT4G38740.1	Spipo1G0064300				Homolog	DWC138.a01.1565.g010_p1	DWC138.a01.5544.g010_p1	DWC138.a01.1974.g020_p1	DWC138.a01.18312.g010_p1		M-M	M-M
MTN1	AT4G38800.1	Spipo1G0062200				1-1	NA
MPK3	AT3G45640	Spipo14G0031100				Homolog	DWC138.a01.1177.g040_p1	DWC138.a01.3251.g070_p1	DWC138.a01.19702.g010_p1			M-M	M-M
NTL9	AT4G35580	Spipo1G0084400				1-1	NA
Calmodulin	AT5G37780	Spipo29G0006500	Spipo6G0054100	Spipo0G0095900		Homolog	NA
MAP65	AT5G55230	Spipo28G0002600	Spipo10G0027500			M-M
MKK5	AT3G21220	Spipo12G0053200				M-1	DWC138.a01.11663.g020_p1	DWC138.a01.2348.g010_p1				M-M	M-M
Hsp70	At5g02500	Spipo6G0071100	Spipo23G0020600			M-M	DWC138.a01.2403.g010_p1	DWC138.a01.3874.g010_p1	DWC138.a01.3586.g030_p1	DWC138.a01.3166.g020_p1	DWC138.a01.29008.g010_p1	M-M	M-M
MIN7	AT3G43300	Spipo2G0033900				1-1	DWC138.a01.431.g030_p1					1-1	1-1
MIN10	AT5G65430	Spipo15G0031200	Spipo4G0006000			M-M	DWC138.a01.13800.g010_p1	DWC138.a01.6851.g040_p1	DWC138.a01.15726.g010_p1			M-M	M-M
PsbQ	AT4G05180	Spipo7G0011400	Spipo7G0005800			M-M	DWC138.a01.1374.g020_p1					M-1	1-1
GRP7	AT2G21660	Spipo3G0108100				M-1	DWC138.a01.181.g030_p1					M-1	1-1
GRP8	AT4G39260	Spipo3G0108100				M-1	NA
WIN1	AT1G80600.1	Spipo1G0100800				1-1	DWC138.a01.2509.g020_p1					1-1	1-1
JAZ proteins		Spipo0G0031500	Spipo2G0030100			M-M	NA
RPT6	AT5G20000.1	Spipo14G0001600				M-1	DWC138.a01.5287.g020_p1					M-1	M-1
PBL2	AT1G14370	Spipo15G0002700				M-1	DWC138.a01.1254.g020_p1	DWC138.a01.14473.g010_p1				M-M	M-M
ADC1	AT2G16500	Spipo16G0022600				M-1	DWC138.a01.12212.g030_p1					1-1	M-1
SGT1A	AT4G23570	Spipo18G0009800	Spipo26G0007400			M-M	DWC138.a01.8312.g010_p1					M-1	M-1
RPT6	AT5G19990	Spipo14G0001600				M-1	NA
RD19	AT4G39090	Spipo1G0105400	Spipo16G0011200			M-M	DWC138.a01.221.g020_p1	DWC138.a01.8563.g020_p1				M-M	M-M
DND1	AT5G15410	Spipo2G0093400				1-1	DWC138.a01.943.g030_p1						1-1
SRFR1	AT4G37460	Spipo2G0095600				1-1	DWC138.a01.3403.g070_p1					M-1	1-1
SAG13	AT2G29350	Spipo29G0026200	Spipo22G0039700			M-M	NA
GBF1		Spipo0G0078600				1-1	NA

## Sheet: Table S3
Table. S3 - Copy number of orthologs/homologs of immune associated genes
	SOBIR1	PBL31/32	BIR1	EDS1	PAD4	SAG101	RNL	CNL	TNL	MiAMP1	WRKY	RLK	RLP	Snakin like (GASA)	PR1-Like (CAPS)
A. thaliana	1	2	1	2	1	1	6	60	99	0	72	210	144	15	22
S. lycopersicum	2	4	1	1	1	2	2	231	26	0	82	217	205	21	17
O.sativa	1	5	2	1	1	0	0	462	0	0	101	274	213	11	41
S. polyrhiza	1	2	1	0	0	0	0	79	0	53	43	146	116	6	17
L. punctata	1	1	0	0	0	0	0	37	0	52	48	127	98	8	12
W. australiana	0	1	0	0	0	0	0	0	0	33	34	83	57	10	22
C. esculenta N	1	1	1	1	1	0	3	96	0	21	57	166	216	21	47
C. esculenta S	2	2	1	1	1	0	2	78	0	4	67	189	228	22	27

## Sheet: Table S4
Table. S4 - Table of Spirodela polyrhiza homologs to Arabidopsis immunity genes
Orthogroup	Spirodela GENE IDS	ARAB GID	ORTHOLOG RELATIONSHIP
EDR1	Spipo2G0013400	AT1G08720.1	1-1
EDS5	Spipo17G0013300	AT4G39030	1-M
SID2	Spipo8G0033400, Spipo12G0014400	AT1G74710	M-1
LSD1	Spipo5G0038000	AT4G20380	1-1
MOS2	Spipo21G0043400	AT1G33520	1-1
SNC4/ SVL2	Spipo5G0017000, Spipo0G0147700, Spipo28G0003400	AT1G66980	M-M
SNC2	Spipo19G0006200	AT4G18760	1-M
SNI1	Spipo20G0037800	AT4G18470	1-1
BOP2	Spipo3G0053800/ Spipo6G0005500	AT2G41370/ AT3G57130.	M-M
SAGT1	Spipo2G0055100	AT2G43820.1	M-1
NPR3/4	Spipo0G0040600	AT4G19660/ AT5G45110.1	M-1
PR1	Spipo2G0110400	AT2G14610.1	M-M
Feronia	Spipo3G0007300 / Spipo3G0007100	AT3G51550.1	1-M
Bak1	Spipo15G0004800	AT4G33430	M-M
BRI1	Spipo21G0015200 / Spipo14G0003200	AT4G39400.1	1-M
FLS2	Spipo5G0036600	AT5G46330.1	1-1
PBS1	Spipo3G0040700	AT5G13160	M-M
PUB13	Spipo23G0020200 / Spipo6G0071200	AT3G46510	1-M
MKK4	Spipo12G0053200	AT1G51660	M-1
PAL1	Spipo1G0003500 / Spipo11G0025500	AT2G37040	M-M
CPR5	Spipo4G0007800	AT5G64930	1-1
RIN4	Spipo5G0027900	AT3G25070	1-1
PBL9	Spipo23G0016900 / Spipo29G0024900	AT1G07570	M-M
SGT1	Spipo2G0055100	AT2G43820	1-M
MPK4/MPK6	Spipo14G0031100	AT4G01370	M-1
ICS2	Spipo8G0033400	AT1G18870	M-1
FMO1	Spipo0G0136900	AT1G19250	1-1
NPR1	Spipo5G0007500	AT1G64280	M-1
MC1	Spipo30G0002000.v2	AT1G02170	1-1
MC4	Spipo7G0026300	AT1G79340	M-1
VIP1	Spipo13G0007200	AT1G43700	1-1
DTX42	Spipo24G0014600	AT1G51340	M-1
DTX46	Spipo17G0013300	AT2G21340	M-1
AIG1	Spipo4G0074300	AT1G33960	M-1
PR2	Spipo6G0010200	AT3G57260	M-1
PR3 (Chitinases)	Spipo1G0075700 / Spipo1G0075500 / Spipo1G0075400	AT3G12500	1-M

## Sheet: Table S5
Table. S5 - Syndrome prevelance upon pathogen treatment of Lemnaceae species.
Host	Pathogen	S1	S2	S3	S4	S5	None	Total reps
Spirodela polyrhiza	Pseudomonas syringae pv tomato DC3000	0	0	0	0	10	2	12
Spirodela polyrhiza	Pseudomonas fluorescens	0	0	0	0	8	0	8
Spirodela polyrhiza	Pseudomonas syringae pv. syringae B728a	0	7	0	0	0	1	8
Spirodela polyrhiza	Xanthomonas perforans	0	0	2	0	5	1	8
Spirodela polyrhiza	Xanthomonas euvesicatoria	0	7	0	0	1	0	8
Spirodela polyrhiza	Xanthomonas gardneri	0	0	2	0	1	9	12
Spirodela polyrhiza	Pseudomonas glycinea	0	3	6	0	0	7	16
Spirodela polyrhiza	Xanthomomnas translucens	1	0	0	0	0	11	12
Spirodela polyrhiza	Pseudomonas maculiculoca	0	0	2	0	9	1	12
Spirodela polyrhiza	Pseudomonas tabacii	0	0	7	0	0	5	12
Wolffia australiana
Wolffia australiana	Pseudomonas syringae pv tomato DC3000	0	0	0	4	0	8	12
Wolffia australiana	Pseudomonas fluorescens	5	3	0	0	0	2	10
Wolffia australiana	Pseudomonas syringae pv. syringae B728a	0	8	2	0	0	1	11
Wolffia australiana	Xanthomonas perforans	0	8	0	0	0	2	10
Wolffia australiana	Xanthomonas euvesicatoria	0	7	0	0	0	3	10
Wolffia australiana	Xanthomonas gardneri	0	0	0	0	0	6	6
Wolffia australiana	Pseudomonas glycinea	0	5	0	0	0	5	10
Wolffia australiana	Xanthomomnas translucens	0	1	0	0	0	5	6
Wolffia australiana	Pseudomonas maculiculoca	0	1	0	0	0	5	6
Wolffia australiana	Pseudomonas tabacii	0	0	2	0	0	4	6
Landolita punctata
Landolita punctata	Pseudomonas syringae pv tomato DC3000	22	0	0	0	0	0	22
Landolita punctata	Pseudomonas fluorescens	8	6	0	0	0	0	14
Landolita punctata	Pseudomonas syringae pv. syringae B728a	2	0	8	0	0	0	10
Landolita punctata	Xanthomonas perforans	8	0	2	0	0	0	10
Landolita punctata	Xanthomonas euvesicatoria	5	0	7	0	0	0	12
Landolita punctata	Xanthomonas gardneri	9	0	1	0	0	0	10
Landolita punctata	Pseudomonas glycinea	9	0	0	0	0	4	13
Landolita punctata	Xanthomomnas translucens	6	0	1		0	3	10
Landolita punctata	Pseudomonas maculiculoca	3	4	7	0	0	0	14
Landolita punctata	Pseudomonas tabacii	0	0	10	0	0	0	10

## Sheet: Table S6
Table S6. Log2FC of JAZ domain containing S. polyrhiza genes
	BP 05	BP 1	BH 1	HP 1	BP 6	BH 6	HP 6	BP 12	BH 12	HP 12
Spipo0G0031500.v2	0.111683	-0.882554	-0.894012	0.0114575	0.0915285	0.644913	-0.553385	1.02352	0.315126	0.708391
Spipo0G0056300.v2	-0.692667	-0.0324797	-0.0469763	0.0144966	-0.149417	0.245181	-0.394599	0.00811853	0.0078549	0.000263626
Spipo0G0060600.v2	-0.091844	-0.855698	-0.731366	-0.124332	0.088287	0.178747	-0.0904597	-0.222922	-0.0794345	-0.143488
Spipo0G0060800.v2	-0.0897241	0.390785	0.072434	0.318351	0.162259	-0.0375861	0.199845	-0.138788	-0.203474	0.0646863
Spipo0G0074100.v2	0.29878	0.974296	0.622695	0.3516	-0.186889	0.18976	-0.376649	1.61033	0.370015	1.24031
Spipo0G0112600.v2	0.0568987	-0.00921831	-0.271152	0.261934	0.236858	0.330948	-0.0940902	-0.138147	0.00376171	-0.141909
Spipo0G0154400.v2	-0.00783264	0.206638	0.0818602	0.124778	-0.0763616	0.0579661	-0.134328	0.321868	0.11922	0.202647
Spipo10G0007900.v2	0.25397	0.251215	0.219378	0.0318369	-0.0273697	-0.0535827	0.026213	0.0255361	-0.0851364	0.110673
Spipo13G0022800.v2	0.356375	-0.038928	0.487186	-0.526114	-0.347066	-0.396359	0.0492934	0.517792	0.25254	0.265252
Spipo15G0033000.v2	0.345092	-0.223185	-0.202914	-0.0202708	-0.068266	0.303142	-0.371408	0.593548	0.037646	0.555902
Spipo21G0010000.v2	0.133757	0.227955	0.0365308	0.191424	0.138372	0.163956	-0.0255842	-0.076338	-0.130776	0.0544377
Spipo2G0022400.v2	0.0407224	0.0266054	-0.0808371	0.107443	-0.208958	0.0468085	-0.255766	0.385505	0.125103	0.260402
Spipo2G0030100.v2	-0.301786	-0.44418	-0.386234	-0.0579458	-0.222186	0.221036	-0.443222	0.527193	0.0062198	0.520973
Spipo2G0034000.v2	0.0385879	0.165895	0.0852535	0.0806413	0.044793	-0.0166812	0.0614742	0.286635	0.0649356	0.2217
Spipo32G0010600.v2	-0.327344	0.286766	-0.51068	0.797446	-0.884997	-0.287691	-0.597306	0.756777	0.50066	0.256117
Spipo4G0060400.v2	-0.423158	-1.11488	-1.82032	0.70544	0.986577	1.75777	-0.771193	-0.586172	-0.305025	-0.281148
Spipo8G0028700.v2	1.074	-0.425174	-0.157181	-0.267993	-0.674606	0.358561	-1.03317	2.07068	0.522736	1.54794

## Sheet: Table S7
Table. S7. Log2FC of WRKY domain containing S. polyrhiza genes
	BP 05	BP 1	BH 1	HP 1	BP 6	BH 6	HP 6	BP 12	BH 12	HP 12
Spipo0G0100800.v2	-0.0876508	-1.55946	-1.77643	0.216967	1.1033	1.35134	-0.248045	0.0437903	0.543879	-0.500089
Spipo0G0124900.v2	0.173128	0.00485032	-0.22997	0.23482	-0.422031	-0.338989	-0.083042	0.112647	0.705901	-0.593254
Spipo0G0131300.v2	-0.786395	0.448165	-0.0131712	0.461336	0.181179	0.22922	-0.048041	0.0759165	0.375714	-0.299798
Spipo0G0147900.v2	-0.361922	-0.605654	-0.626987	0.0213329	0.451375	0.159445	0.29193	-0.0334005	-0.0201383	-0.0132622
Spipo0G0155800.v2	-0.534459	-0.542358	-0.557555	0.0151972	-0.130688	-0.00896371	-0.121725	0.147828	-0.0811249	0.228952
Spipo0G0189900.v2	-0.68428	1.54716	0.982969	0.564188	0.796469	-0.259261	1.05573	-0.143797	-0.954818	0.811021
Spipo10G0008000.v2	0.0709391	-0.57126	-0.65114	0.0798805	0.138858	0.484777	-0.345919	0.225321	0.0567636	0.168557
Spipo10G0014600.v2	0.117787	-0.163272	-0.318207	0.154935	0.312026	0.0942379	0.217788	-0.0419518	0.165173	-0.207125
Spipo12G0000800.v2	-0.198539	0.164655	-0.203211	0.367866	0.351567	-0.335851	0.687418	-0.423822	0.479688	-0.90351
Spipo12G0044700.v2	-0.214056	0	0	0	-0.224811	-1.43077	1.20596	0	0	0
Spipo12G0045200.v2	0.0284561	-0.0757184	-0.122549	0.0468305	0.15152	0.0461809	0.105339	0.127757	0.0722394	0.0555176
Spipo12G0058600.v2	0.0494979	-0.867549	-0.918446	0.0508971	0.577176	0.600391	-0.0232153	0.182178	0.339654	-0.157476
Spipo13G0050700.v2	0.237788	-0.195619	0.0877147	-0.283334	-0.320346	0.115877	-0.436223	-0.233079	0.0609328	-0.294012
Spipo14G0008700.v2	-0.459977	-0.0672278	-0.289339	0.222111	0.27607	-0.0129632	0.289033	0.14696	0.113455	0.033505
Spipo15G0023900.v2	0.117916	-0.719603	-0.00905609	-0.710547	0.280088	0.32585	-0.0457625	0.630619	0.643049	-0.0124302
Spipo18G0011000.v2	2.12311	-2.06086	-3.01089	0.950033	3.18357	2.6987	0.484871	7.15097	4.96156	2.18942
Spipo21G0015100.v2	0.565652	0.871565	0.778501	0.0930639	-1.1598	-0.0831949	-1.0766	-0.702959	-0.196476	-0.506483
Spipo21G0020000.v2	-0.228609	-0.39606	-0.377065	-0.0189956	0.125523	-0.317564	0.443087	-0.020188	-0.0438134	0.0236254
Spipo21G0020400.v2	-1.23248	-0.943269	-1.33019	0.386918	1.43835	2.74039	-1.30204	0.835501	1.08861	-0.253114
Spipo23G0030300.v2	-0.425087	0.382147	0.334917	0.0472293	0.230723	0.0512253	0.179498	0.176035	0.435381	-0.259346
Spipo23G0043000.v2	-1.07744	-1.39337	-1.04267	-0.350695	1.1223	1.17759	-0.0552886	0.24793	0.649891	-0.401961
Spipo24G0008400.v2	0.395522	-0.052534	-0.181174	0.12864	-0.0735863	0.107039	-0.180625	0.0858851	-0.148201	0.234086
Spipo25G0001100.v2	-0.634947	-0.204619	0.0163044	-0.220923	0.149866	0.0764118	0.0734537	-0.114734	-0.0697983	-0.0449352
Spipo26G0007100.v2	-0.165371	0.245315	0.0468988	0.198416	0.220441	0.0686972	0.151744	0.291908	0.34663	-0.0547215
Spipo27G0009900.v2	-1.42904	-1.92715	-1.40315	-0.523999	1.04103	0.872999	0.168036	0.389803	1.64831	-1.25851
Spipo28G0011500.v2	-0.221378	0.447619	0.290482	0.157137	-0.0802283	0.264476	-0.344704	-0.120472	0.0842918	-0.204764
Spipo28G0021800.v2	0.101611	-0.714361	-0.82554	0.111179	0.318998	0.253977	0.0650215	0.0962436	0.0440688	0.0521748
Spipo29G0013300.v2	-1.3468	-0.80083	-0.644785	-0.156045	0.208716	0.245085	-0.0363691	0.359618	0.395133	-0.0355156
Spipo29G0015400.v2	-0.640583	-2.0054	-1.80768	-0.197722	1.27017	1.368	-0.0978269	0.522645	0.659677	-0.137032
Spipo2G0057900.v2	0.186376	-0.191154	-0.270483	0.0793285	-0.12224	-0.00820575	-0.114035	-0.0133656	-0.0769863	0.0636206
Spipo2G0076200.v2	0.0494202	-0.967307	-0.739504	-0.227802	0.30155	-0.113677	0.415227	-0.178595	0.0414737	-0.220069
Spipo3G0006000.v2	0.0937836	0.468611	0.29104	0.177571	0.785263	1.10271	-0.317447	-0.237863	-0.058908	-0.178955
Spipo3G0080100.v2	0.189379	0.182374	0.350774	-0.1684	-0.334393	-0.397721	0.0633283	0.0848131	0.0365578	0.0482553
Spipo3G0092900.v2	-1.05733	-0.173531	-0.144329	-0.0292021	-0.562307	-0.680354	0.118047	0.510745	-0.230425	0.74117
Spipo4G0043400.v2	-0.341549	-0.173436	-0.261088	0.0876514	0.243684	0.126097	0.117587	-0.0383053	-0.395504	0.357198
Spipo5G0003700.v2	-0.210166	-0.158028	-0.249096	0.0910676	0.328956	0.0663241	0.262632	0.0733761	0.0734829	-0.000106796
Spipo5G0018600.v2	0.183014	0.172886	0.315624	-0.142738	0.106309	-0.106514	0.212823	-0.113892	-0.0988664	-0.0150253
Spipo6G0062100.v2	-0.395597	-0.851546	-0.729219	-0.122327	0.0854138	0.123118	-0.0377037	0.204596	0.206419	-0.00182277
Spipo8G0022800.v2	-0.0835936	0.831558	0.502252	0.329306	0.044417	-0.437727	0.482144	0.380092	0.245701	0.134391
Spipo8G0045500.v2	-1.63741	-2.19381	-2.39673	0.202924	1.46076	1.36311	0.0976431	-0.350891	0.824069	-1.17496
Spipo8G0063100.v2	-0.10782	0.724708	-0.0503054	0.775013	0.859014	0.317025	0.541988	0.105541	0.187518	-0.0819775
Spipo8G0067500.v2	0.255521	-0.744065	-0.611641	-0.132424	-0.0564847	0.257905	-0.31439	0.206496	-0.128693	0.33519
Spipo9G0018900.v2	-0.412259	-0.46413	-0.54786	0.0837304	-0.0435346	0.153641	-0.197175	0.0118892	-0.176204	0.188093

## Sheet: Table S8
Table. S8 Log2FC of MiAMP1 domain containing S. polyrhiza genes
SID	BP 05	BP 1	BH 1	BP 6	BH 6	BP 12	BH 12
Spipo0G0038200.v2	0	0	0	6.74529	4.83805	2.13228	-6.42297
Spipo0G0038400.v2	-5.61655	3.66603	3.49491	0.988924	2.18525	0.260195	-0.862295
Spipo0G0038500.v2	-2.82853	1.72384	1.10878	0.66759	2.03188	1.14561	-1.34158
Spipo0G0038600.v2	-0.309541	2.73654	0.673695	-0.519636	1.0183	0.109738	-1.46472
Spipo0G0038900.v2	-2.9942	0.99193	-0.24109	3.34373	2.71107	3.45494	0.777301
Spipo0G0069500.v2	-4.57609	0	0	0.306748	1.75057	0	0
Spipo0G0069600.v2	-8.41289	1.49398	1.60082	-0.235698	1.54034	0	0
Spipo0G0069800.v2	-7.56047	0	0	0.210686	1.53783	0	0
Spipo0G0155500.v2	-5.00488	0	0	-2.7263	0.77304	0	0
Spipo11G0037000.v2	-2.5964	0.296372	0.564904	-0.0318035	0.109013	-0.284874	0.269772
Spipo13G0054500.v2	0.538585	0.976327	1.16587	-0.404864	0.155769	0.464101	-0.213474
Spipo13G0055500.v2	0	0	0	-6.16852	1.83162	0	0
Spipo16G0032700.v2	-7.45771	0	0	-2.73318	0.503112	0	0
Spipo16G0032900.v2	-4.99686	2.48834	2.93454	1.87968	1.57752	2.58694	2.22927
Spipo16G0033000.v2	0	0	0	0.693985	2.31255	0	0
Spipo18G0033300.v2	-2.40804	-0.826711	-0.482731	0.841829	1.08645	0.456029	1.25931
Spipo21G0038800.v2	-3.90596	2.16391	1.55007	2.97023	2.75262	-0.308653	0.0916748
Spipo21G0039100.v2	-2.93473	3.49555	3.37569	-0.49253	1.00551	0.726575	-0.676882
Spipo21G0039300.v2	-0.864378	2.22156	2.21129	0.734502	1.88417	0.101759	-1.41751
Spipo21G0039400.v2	0	0	0	-0.239113	0.207835	-0.296009	-2.4054
Spipo21G0039500.v2	1.99506	0	0	0	0	-0.131159	-1.02582
Spipo21G0039600.v2	-1.70464	3.51091	2.92657	0.904426	2.08962	-0.172194	-1.14707
Spipo21G0039700.v2	-8.28429	6.98294	7.08386	0.46192	1.34982	0.94588	-0.837661
Spipo32G0004900.v2	-4.03961	-6.65591	-0.282449	-1.80506	0.5437	0	0
Spipo32G0005000.v2	-8.18778	0	0	-1.37068	0.122579	0	0
Spipo32G0005100.v2	0	0	0	-3.4217	1.00708	0	0
Spipo7G0027900.v2	-1.52554	0.516608	-0.859315	0.583299	0.131709	0	0
Spipo7G0029100.v2	0.472384	0.846693	0.498929	0.0428682	-0.509566	0.660766	0.670268
Spipo7G0029200.v2	-5.32608	3.09027	2.67939	4.45022	3.43786	1.84536	0.98746
Spipo7G0029700.v2	-1.44645	2.23712	1.68996	1.04095	1.57146	0.762735	-0.365483
Spipo7G0030300.v2	0	0	0	3.44265	3.41341	0	0
Spipo7G0031100.v2	-1.5279	-1.20173	-0.36377	0.681288	1.05124	3.88087	7.77811
Spipo7G0031500.v2	0	0.394466	-0.499641	-0.111392	2.2288	0	0
Spipo7G0031700.v2	-1.80894	0.399162	0.158531	1.51841	1.30703	0.016944	0.510215
Spipo7G0032400.v2	-2.87051	0.31898	0.721574	2.29337	1.54382	1.06241	1.64286
Spipo7G0032500.v2	-0.241081	-1.19502	-1.08944	0.618133	0.240036	0.782795	0.948947

## Sheet: Table S9
Table. S9. Log2FC of NB-ARC domain containing S. polyrhiza genes
SID	BP 05	BP 1	BH 1	HP 1	BP 6	BH 6	HP 6	BP 12	BH 12	HP 12
Spipo0G0069900.v2	-2.19687	-1.27369	-0.235663	-1.03803	0.694694	0.447743	0.246951	-0.42248	0.712153	-1.13463
Spipo0G0076200.v2	-0.392961	-0.140348	0.263284	-0.403632	0.126205	-0.11454	0.240745	-0.0455644	0.250494	-0.296058
Spipo0G0080600.v2	-0.296078	-0.0869321	0.365823	-0.452755	-0.517675	-0.683751	0.166076	-0.125	-0.106604	-0.0183962
Spipo0G0092400.v2	-0.0385824	0.358046	0.221846	0.1362	-0.308345	-0.0686594	-0.239686	-0.272522	-0.141117	-0.131406
Spipo0G0128600.v2	0.409768	-0.194931	-0.287664	0.0927325	0.137469	0.13379	0.00367951	0.517238	0.164292	0.352947
Spipo0G0132000.v2	0.301751	0.115484	0.0263128	0.0891713	0.120566	0.61745	-0.496884	0.225986	0.041206	0.18478
Spipo0G0143200.v2	0.111648	-0.276964	-0.288404	0.0114403	-0.365531	-0.301908	-0.0636235	0.121908	0.0133682	0.10854
Spipo0G0149200.v2	0.453285	-0.886621	-0.538763	-0.347858	0.294427	0.102585	0.191842	-0.549446	-0.0848504	-0.464596
Spipo0G0153600.v2	-0.0503779	-0.200475	-0.23299	0.032515	-0.00672473	-0.0660322	0.0593075	-0.0845726	-0.0588928	-0.0256798
Spipo0G0183200.v2	-0.305494	0.663566	0.533188	0.130378	-0.150531	0.0794641	-0.229995	-0.10812	-0.121969	0.0138486
Spipo10G0018300.v2	0.102864	-0.357927	-0.251939	-0.105988	0.252381	0.11101	0.14137	-0.201016	-0.00298091	-0.198035
Spipo10G0018500.v2	-2.21782	0.548492	1.61553	-1.06704	0.279708	0.681402	-0.401693	-1.31151	-0.446657	-0.86485
Spipo10G0018800.v2	0.19546	-0.122864	-0.106961	-0.015903	-0.0590493	-0.0523786	-0.00667066	-0.0274757	0.0154794	-0.0429552
Spipo10G0019000.v2	-0.0751732	-0.530677	-0.41244	-0.118237	-0.0188203	-0.0470716	0.0282512	-0.0848035	0.104932	-0.189735
Spipo10G0019100.v2	0.0596238	-0.0327468	0.176785	-0.209531	0.366985	0.262531	0.104454	-0.217771	0.0248019	-0.242573
Spipo10G0027600.v2	0.127551	-0.761878	-0.264565	-0.497313	0.283697	0.16781	0.115887	-0.173455	0.0483883	-0.221843
Spipo10G0029700.v2	0.532138	0.0947123	-0.0756198	0.170332	-0.0338909	-0.190793	0.156902	-0.443895	-0.00500244	-0.438893
Spipo10G0029900.v2	-0.461687	-0.262999	-0.257135	-0.00586413	0.314683	0.168569	0.146115	-0.281986	-0.222098	-0.0598879
Spipo10G0036900.v2	0.135855	-0.518198	-0.25379	-0.264408	0.358726	0.232181	0.126545	-0.0935293	0.089198	-0.182727
Spipo10G0037000.v2	0.0921142	-0.210779	-0.0929072	-0.117872	-0.0980903	0.112347	-0.210437	0.0462784	0.0346772	0.0116012
Spipo10G0037200.v2	0.0237422	0.144293	0.0988125	0.0454806	-0.289616	0.0153341	-0.304951	-0.25758	-0.332918	0.0753379
Spipo10G0037400.v2	0.196519	0	0	0	0	0	0	-1.2526	-0.295903	-0.956693
Spipo10G0037500.v2	0.340179	-0.720739	-0.30656	-0.414179	0.0380001	-0.0886676	0.126668	-0.217474	-0.166271	-0.0512032
Spipo10G0037600.v2	0.363034	-0.9569	-0.375698	-0.581201	0.15153	-0.0865749	0.238105	-0.246924	-0.226176	-0.0207487
Spipo10G0037700.v2	0.293357	-0.161856	-0.105504	-0.0563516	-0.0245317	0.178086	-0.202617	0.039164	-0.115937	0.155101
Spipo10G0039000.v2	-0.230174	0.564366	1.47091	-0.906545	2.35845	0.772227	1.58622	0.452122	1.81168	-1.35956
Spipo10G0039200.v2	0.115098	-0.217239	-0.26012	0.0428804	-0.134853	-0.116729	-0.0181239	0.128055	0.285226	-0.157171
Spipo10G0039300.v2	-0.823633	-0.282196	-0.31131	0.0291139	-0.56944	-0.449885	-0.119556	-0.227701	-0.511709	0.284008
Spipo10G0039400.v2	0.207386	-0.609768	-0.277719	-0.332048	-0.12038	0.121538	-0.241918	0.0572188	-0.0719643	0.129183
Spipo10G0039500.v2	0.781447	-1.37255	-0.674382	-0.698163	-0.0363352	-0.37258	0.336245	-0.630683	-0.154236	-0.476447
Spipo12G0016500.v2	-1.44524	-0.537176	-0.335282	-0.201893	0.636645	0.475784	0.160861	-0.387351	-0.0559445	-0.331406
Spipo12G0020800.v2	-0.102979	-1.7318	-1.36842	-0.36338	0.470744	0.922789	-0.452045	-0.032859	0.110905	-0.143764
Spipo12G0020900.v2	-0.375134	0.31146	0.0837464	0.227714	-0.944288	-0.903875	-0.0404131	-0.0646889	0.942126	-1.00682
Spipo12G0023200.v2	-0.0864952	-0.576788	-0.537062	-0.0397255	-0.216139	-0.258311	0.0421725	-0.16852	0.18026	-0.34878
Spipo12G0023300.v2	-0.714018	-0.65324	-0.558133	-0.0951069	-0.374036	0.446424	-0.820459	0.215058	-0.0504163	0.265475
Spipo12G0023500.v2	-0.0174405	-0.554918	-0.624548	0.0696308	-0.265219	0.170118	-0.435337	-0.656663	-0.471953	-0.18471
Spipo12G0023600.v2	0.142886	-0.357015	-0.219409	-0.137606	0.0620035	0.280079	-0.218076	0.0378554	-0.0602017	0.0980571
Spipo12G0024400.v2	-0.042003	-0.0121306	-0.0585447	0.0464141	0.0512316	0.0683988	-0.0171671	-0.150733	-0.141232	-0.00950125
Spipo12G0027900.v2	0.150672	0.516489	0.358649	0.15784	0.514098	-0.00511113	0.519209	-0.486431	-0.347917	-0.138514
Spipo12G0028700.v2	0.140321	-0.01308	-0.0190861	0.00600609	0.214596	0.518722	-0.304126	-0.279352	-0.106623	-0.172729
Spipo14G0010000.v2	0.263675	-0.639366	-0.27522	-0.364146	0.0253839	-0.000261107	0.025645	0.374048	0.208468	0.16558
Spipo14G0022300.v2	0.0400648	-1.1754	-1.08213	-0.0932696	-0.180087	-0.126214	-0.0538733	-0.0418273	-0.0419663	0.00013902
Spipo14G0022500.v2	-0.577768	-0.340762	0.038628	-0.37939	-0.256872	-0.336243	0.079371	-0.0289878	0.288933	-0.317921
Spipo14G0051800.v2	0.0756418	-0.416283	-0.273676	-0.142608	0.310505	-0.232414	0.542919	-0.498238	-0.25431	-0.243928
Spipo14G0051900.v2	-0.391497	-0.407813	-0.0525881	-0.355225	0.301685	0.0968016	0.204883	-0.410926	-0.464283	0.0533573
Spipo14G0052000.v2	-0.232315	-0.403372	-0.296035	-0.107337	-0.0534828	-0.331869	0.278386	0.0518727	0.00959676	0.0422759
Spipo19G0036300.v2	-0.557926	0.614004	0.0235093	0.590494	0.880494	1.20202	-0.321529	0.612979	0.527137	0.0858418
Spipo22G0002400.v2	-0.661083	0.14575	-0.243175	0.388925	-0.616242	0.00543361	-0.621676	0.204907	0.503384	-0.298478
Spipo22G0003100.v2	0.305017	-0.372082	-0.17293	-0.199152	-0.0492221	-0.0764342	0.0272122	-0.28154	-0.149623	-0.131917
Spipo22G0003300.v2	-0.0806914	-0.935654	-0.594921	-0.340733	0.0911922	0.503705	-0.412513	-0.0847593	0.173865	-0.258625
Spipo26G0002600.v2	-0.356326	-1.71552	-1.43558	-0.279941	-0.0973242	-0.111052	0.0137277	-0.82343	-0.00372772	-0.819702
Spipo26G0002700.v2	-0.192923	-1.5955	-1.33654	-0.258959	0.170833	-0.0175704	0.188403	-0.647547	0.08325	-0.730797
Spipo26G0002800.v2	0.0837635	-0.0992316	-0.0388402	-0.0603914	0.332293	0.0842897	0.248004	-0.406077	-0.23342	-0.172656
Spipo26G0002900.v2	0.410269	-0.725232	-1.99023	1.26499	0.712604	1.08569	-0.373083	-0.438863	1.03845	-1.47731
Spipo26G0003100.v2	-0.000708353	-0.824692	-0.458983	-0.365709	0.0421194	0.337487	-0.295368	-0.149405	0.219896	-0.369302
Spipo30G0005900.v2	0.053396	0.0293125	0.14129	-0.111978	-0.221052	-0.145614	-0.0754379	-0.097619	0.108011	-0.20563
Spipo3G0047800.v2	-0.385107	-0.54084	-0.406215	-0.134624	-0.303099	0.0166631	-0.319762	-0.201408	-0.0820755	-0.119333
Spipo3G0062800.v2	0.153089	0.300104	-0.099049	0.399153	0.371928	0.527141	-0.155214	-0.743029	-0.657537	-0.0854921
Spipo3G0062900.v2	-0.118294	-0.369504	-0.509428	0.139925	-1.38546	-0.74208	-0.643379	-0.174814	0.380149	-0.554963
Spipo3G0066800.v2	-2.31834	-0.523218	-0.174114	-0.349104	1.48064	0.735528	0.745114	0.681773	1.06387	-0.3821
Spipo3G0066900.v2	0.261619	0.109668	1.46808	-1.35841	-0.309162	-0.334196	0.0250343	-0.327431	-0.131936	-0.195496
Spipo3G0067500.v2	-0.330302	0.810997	0.762369	0.0486282	0	0	0	0.157029	0.133336	0.0236929
Spipo3G0067900.v2	-0.665225	-0.871667	-1.26547	0.393805	-0.100668	-0.0228098	-0.0778586	-0.339186	0.133393	-0.472579
Spipo3G0068000.v2	0.80819	0.157241	-0.324203	0.481444	0.250847	0.225413	0.0254341	0.303059	-0.513871	0.81693
Spipo3G0068100.v2	-0.0780886	-0.596459	-0.602541	0.00608243	-0.0361871	-0.0187416	-0.0174454	0.00362848	-0.0149336	0.0185621
Spipo3G0069200.v2	-0.0913313	-0.407778	-0.0647243	-0.343054	-0.00168959	-0.0224862	0.0207966	-0.00128681	-0.114443	0.113156
Spipo6G0005200.v2	0.0835122	-0.840456	-0.94141	0.100954	0.295236	0.409816	-0.114579	0.0162649	-0.143449	0.159714
Spipo6G0005300.v2	0.299812	-0.394201	-0.481698	0.0874964	0.315467	0.4031	-0.0876327	-0.20461	0.337892	-0.542503
Spipo8G0030200.v2	0.178413	-0.119428	-0.0534513	-0.0659764	0.0186041	-0.175097	0.193702	0.061431	-0.136368	0.197799
Spipo9G0055100.v2	0.0458821	-0.867403	-0.756537	-0.110866	-0.0335817	0.0127535	-0.0463351	0.0700466	-0.0317501	0.101797
Spipo9G0057900.v2	-0.339704	-1.2062	-0.411251	-0.794952	-0.346111	-0.187466	-0.158645	0.92944	0.729317	0.200123
Spipo9G0058000.v2	-0.374739	0.0155237	-1.04219	1.05771	-2.05587	-0.96377	-1.0921	-0.668043	0.287568	-0.955611
Spipo9G0058100.v2	0.000421873	-0.800029	-0.626726	-0.173303	-0.300546	-0.0697331	-0.230813	-0.170747	-0.0561008	-0.114646
Spipo9G0058600.v2	0.268176	-0.162247	0.230397	-0.392644	0.0482049	-0.17098	0.219185	0.201906	0.0760493	0.125857

[truncated: 11 more sheets: Table S10 , Table S11, Table S12, Table S13, Table S14, Table S15, Table S16, Table S17, Table S18, Table S19, Table S20]
